# Supplementary material for: Biochemical and Molecular Characterization of Musa sp. Cultured in Temporary Immersion Bioreactor
Source: Plants (Basel). 2023 Nov 4;12(21):3770. doi: 10.3390/plants12213770 (PMC10647254; doi:10.3390/plants12213770)
Supplement: Supplementary file 1 [file plants-12-03770-s001.zip]

Archive with 1 entries (1 files):
- plants-2598406-supplementary.pdf
